# Supplementary material for: Clinicopathological Profile of Prostate Cancer Patients at a Tertiary Hospital in the Eastern Cape, South Africa
Source: Int J Environ Res Public Health. 2026 Jun 2;23(6):744. doi: 10.3390/ijerph23060744 (PMC13299953; doi:10.3390/ijerph23060744)
Supplement: Supplementary file 1 [file ijerph-23-00744-s001.zip]

Archive with 1 entries (1 files):
- ijerph-4181768-supplementary.pdf
